# Supplementary material for: CRISPR-Cas–associated SCCmec Variants in Methicillin-resistant Staphylococcus aureus Evade Rapid Diagnostic Detection
Source: J Infect Dis. 2025 Nov 19;233(2):e534–40. doi: 10.1093/infdis/jiaf575 (PMC13017219; doi:10.1093/infdis/jiaf575)
Supplement: jiaf575_Supplementary_Data [file jiaf575_supplementary_data.zip]

Archive with 3 entries (3 files):
- supplemental_materials_revised_v4.1.docx
- supplementary_table1_v4.xlsx
- supplementary_table2.xlsx
