# Supplementary material for: CRISPR-Cas–associated SCCmec Variants in Methicillin-resistant Staphylococcus aureus Evade Rapid Diagnostic Detection
Source: J Infect Dis. 2025 Nov 19;233(2):e534–40. doi: 10.1093/infdis/jiaf575 (PMC13017219; doi:10.1093/infdis/jiaf575)
Supplement: jiaf575_Supplementary_Data [file jiaf575_supplementary_data.zip › supplementary_table1_v4.xlsx]

## Sheet: Table S1
	Table S1. Characteristics and transmissions patterns of S. aureus strains carrying CRISPR-Cas elements
								Genotypec				Rapid diagnostic platformsd				Transmission characteristics
	Strain no.a	Admission dateb	Specimen source	Clonal Complex	mecA	SCCmec	CRISPR-Cas	DefenseFinder Systems	DefenseCombination ID	DefenseGroup		BCID2	Cepheid		Transmissione	Transmission hospitalf	Patient residenceg	LTCF	Admissionsh
	90_005	2023-12-18	Sputum	ST88	+	IV	Cas_Class2-Subtype-II-A	Abi2;Abi2;AbiD;CAS_Class2-Subtype-II-A;CoCoNut_I-B;gcu233;RM_Type_I;RM_Type_I;RosmerTA	1	A		MRSA (mecA and MREJ detected)	MRSA (mecA and SCC detected)		-	-	Manhattan	-	0
	2_067	2022-03-02	Nasal colonizing	ST361	+	V	Cas_Class1-Subtype-III-A	Abi2;CAS_Class1-Subtype-III-A;FS_Sma;gcu233;gcu233;Nhi;RM_Type_I;RM_Type_I	13	B		MRSA (mecA and MREJ detected)	MRSA (mecA and SCC detected)		-	-	Brooklyn	-	0
	6_063	2022-04-27	Blood	ST1930	+	IV	Cas_Class1-Subtype-III-A	Abi2;Abi2;AbiK;AbiP2;AbiP2;CAS_Class1-Subtype-III-A;CAS_Class1-Subtype-III-A;FS_Sma;gcu233;RM_Type_I;RM_Type_I	3	C		MRSA (mecA and MREJ detected)	MRSA (mecA and SCC detected)		-	-	Manhattan	-	1
	3_062	2022-03-18	Wound	ST1930	+	IV	Cas_Class1-Subtype-III-A	Abi2;Abi2;AbiK;AbiP2;AbiP2;CAS_Class1-Subtype-III-A;CAS_Class1-Subtype-III-A;FS_Sma;gcu233;RM_Type_I	2	C		MRSA (mecA and MREJ detected)	MRSA (mecA detected, SCC detected)		-	-	Manhattan	-	0
	35_033	2023-01-29	Nasal colonizing	ST1930	+	IV	Cas_Class1-Subtype-III-A	Abi2;Abi2;AbiK;AbiP2;AbiP2;CAS_Class1-Subtype-III-A;CAS_Class1-Subtype-III-A;FS_Sma;gcu233;RM_Type_I;RM_Type_I;RM_Type_I	4	C		MRSA (mecA and MREJ detected)	MRSA (mecA detected, SCC detected)		-	-	Queens	-	0
	96_065	2024-01-30	Wound	ST1930	+	IV	Cas_Class1-Subtype-III-A	Abi2;Abi2;AbiK;AbiP2;AbiP2;CAS_Class1-Subtype-III-A;FS_Sma;gcu233;RM_Type_I	5	C		MRSA (mecA and MREJ detected)	MRSA (mecA detected, SCC detected)		-	-	Manhattan	-	0
	67_037	2023-08-13	Nasal colonizing	CC5	-	Not applicable	Cas_Class1-Subtype-III-A	Abi2;AbiAlpha;CAS_Class1-Subtype-III-A;FS_Sma;gcu233;Retron_III;RM_Type_I;RM_Type_I;RosmerTA	9	D		Not applicable	Not applicable		-	-	Manhattan	+	0
	36_018	2023-02-06	Nasal colonizing	CC5	-	Not applicable	Cas_Class1-Subtype-III-A	Abi2;CAS_Class1-Subtype-III-A;CoCoNut_I-B;FS_Sma;gcu233;Retron_III;RM_Type_I;RM_Type_I	12	D		Not applicable	Not applicable		-	-	Brooklyn	-	1
	139_092	2025-01-06	Blood	CC5	+	Untypeable	Cas_Class1-Subtype-III-A	Abi2;AbiAlpha;CAS_Class1-Subtype-III-A;CoCoNut_I-B;FS_Sma;gcu233;PD-T7-3;Retron_III;RM_Type_I;RM_Type_I;RM_Type_I;RosmerTA	6	D		MSSA (mecA and MREJ not detected)	MRSA (mecA detected, SCC not detected)		Not applicable	Not applicable	Not applicable	Not applicable	Not applicable
	49_075	2023-04-30	Nasal colonizing	CC5	+	Untypeable	Cas_Class1-Subtype-III-A	Abi2;AbiAlpha;CAS_Class1-Subtype-III-A;CoCoNut_I-B;FS_Sma;gcu233;PD-T7-3;Retron_III;RM_Type_I;RM_Type_I;RosmerTA	8	D		MSSA (mecA and MREJ not detected)	MRSA (mecA detected, SCC not detected)		-	-	Manhattan	+	6
	54_030	2023-04-01	Sputum	CC5	+	Untypeable	Cas_Class1-Subtype-III-A	Abi2;AbiAlpha;CAS_Class1-Subtype-III-A;CoCoNut_I-B;FS_Sma;gcu233;PD-T7-3;Retron_III;RM_Type_I;RM_Type_I;RosmerTA	8	D		MSSA (mecA and MREJ not detected)	MRSA (mecA detected, SCC not detected)		-	-	Suffolk County, NY	+	32
	96_042	2024-01-27	Nasal colonizing	CC5	+	Untypeable	Cas_Class1-Subtype-III-A	Abi2;CAS_Class1-Subtype-III-A;CoCoNut_I-B;FS_Sma;gcu233;PD-T7-3;Retron_III;RM_Type_I;RM_Type_I;RosmerTA	11	D		MSSA (mecA and MREJ not detected)	MRSA (mecA detected, SCC not detected)		-	-	Queens	-	1
	27_100	2022-12-06	Nasal colonizing	CC5	+	Untypeable	Cas_Class1-Subtype-III-A	Abi2;CAS_Class1-Subtype-III-A;FS_Sma;gcu233;PD-T7-3;PD-T7-3;Retron_III;RM_Type_I;RM_Type_I;RosmerTA	14	D		MSSA (mecA and MREJ not detected)	MRSA (mecA detected, SCC not detected)		Indirect	-	Brooklyn	+	18
	18_073	2022-08-25	Nasal colonizing	CC5	+	Untypeable	Cas_Class1-Subtype-III-A	Abi2;CAS_Class1-Subtype-III-A;FS_Sma;gcu233;PD-T7-3;PD-T7-3;Retron_III;RM_Type_I;RM_Type_I;RosmerTA	14	D		MSSA (mecA and MREJ not detected)	MRSA (mecA detected, SCC not detected)		-	-	Manhattan	+	1
	6_064	2022-04-27	Blood	CC5	+	Untypeable	Cas_Class1-Subtype-III-A	Abi2;CAS_Class1-Subtype-III-A;FS_Sma;gcu233;PD-T7-3;PD-T7-3;Retron_III;RM_Type_I;RM_Type_I;RosmerTA	14	D		MSSA (mecA and MREJ not detected)	MRSA (mecA detected, SCC not detected)		-	-	Brooklyn	-	10
	58_054	2023-06-23	Nasal colonizing	CC5	+	Untypeable	Cas_Class1-Subtype-III-A	Abi2;CAS_Class1-Subtype-III-A;FS_Sma;gcu233;PD-T7-3;PD-T7-3;Retron_III;RM_Type_I;RM_Type_I;RosmerTA	14	D		MSSA (mecA and MREJ not detected)	MRSA (mecA detected, SCC not detected)		-	-	Brooklyn	+	1
	43_003, 44_029	2023-03-16	Nasal colonizing	CC5/CC5	+	Untypeable	Cas_Class1-Subtype-III-A	Abi2;CAS_Class1-Subtype-III-A;FS_Sma;gcu233;PD-T7-3;Retron_III;RM_Type_I;RM_Type_I;RosmerTA	15	D		MSSA (mecA and MREJ not detected)	MRSA (mecA detected, SCC not detected)		Indirect	-	Brooklyn	+	18
	22_044	2022-10-01	Nasal colonizing	CC5	+	V	Cas_Class1-Subtype-III-A	Abi2;AbiK;CAS_Class1-Subtype-III-A;FS_Sma;gcu233;Retron_III;RM_Type_I;RM_Type_I	10	E		MRSA (mecA and MREJ detected)	MRSA (mecA detected, SCC not detected)		-	-	Bronx	-	21
	99_049	2024-02-22	Nasal colonizing	CC5	+	V	Cas_Class1-Subtype-III-A	Abi2;CAS_Class1-Subtype-III-A;FS_Sma;gcu233;Retron_III;RosmerTA	16	E		MRSA (mecA and MREJ detected)	MRSA (mecA detected, SCC not detected)		-	-	Brooklyn	-	0
	94_051	2024-01-16	Nasal colonizing	CC45	-	Not applicable	Cas_Class1-Subtype-III-A	AbiD;CAS_Class1-Subtype-III-A;FS_Sma;FS_Sma;FS_Sma;gcu233;PD-T4-9;RM_Type_I;RM_Type_I	18	F		Not applicable	Not applicable		Indirect	-	Brooklyn	-	4
	29_028	2022-12-12	Nasal colonizing	CC45	+	V	Cas_Class1-Subtype-III-A	AbiD;CAS_Class1-Subtype-III-A;FS_Sma;FS_Sma;FS_Sma;gcu233;PD-T4-9;RM_Type_I;RM_Type_I	18	F		MRSA (mecA and MREJ detected)	MRSA (mecA and SCC detected)		Indirect	-	Brooklyn	+	0
	92_034	2024-01-03	Nasal colonizing	CC45	+	V	Cas_Class1-Subtype-III-A	AbiD;CAS_Class1-Subtype-III-A;FS_Sma;FS_Sma;gcu233;PD-T4-9	19	F		MRSA (mecA and MREJ detected)	MRSA (mecA and SCC detected)		-	-	Manhattan	-	0
	86_017	2023-12-06	Nasal colonizing	CC45	+	V	Cas_Class1-Subtype-III-A	AbiD;CAS_Class1-Subtype-III-A;FS_Sma;FS_Sma;gcu233;PD-T4-9	19	F		MRSA (mecA and MREJ detected)	MRSA (mecA and SCC detected)		-	-	Brooklyn	-	0
	9_030	2022-06-27	Nasal colonizing	CC45	+	V	Cas_Class1-Subtype-III-A	AbiD;CAS_Class1-Subtype-III-A;FS_Sma;FS_Sma;gcu233;PD-T4-9	19	F		MRSA (mecA and MREJ detected)	MRSA (mecA and SCC detected)		-	-	Brooklyn	-	0
	8_009	2022-05-25	Nasal colonizing	CC45	+	V	Cas_Class1-Subtype-III-A	AbiD;CAS_Class1-Subtype-III-A;FS_Sma;FS_Sma;gcu233;PD-T4-9	19	F		MRSA (mecA and MREJ detected)	MRSA (mecA and SCC detected)		-	-	Brooklyn	+	0
	47_057	2023-03-18	Blood	CC45	+	V	Cas_Class1-Subtype-III-A	AbiD;CAS_Class1-Subtype-III-A;FS_Sma;FS_Sma;gcu233;PD-T4-9	19	F		MRSA (mecA and MREJ detected)	MRSA (mecA and SCC detected)		-	-	Brooklyn	-	0
	95_023	2024-01-07	Nasal colonizing	CC45	+	V	Cas_Class1-Subtype-III-A	AbiD;CAS_Class1-Subtype-III-A;FS_Sma;FS_Sma;gcu233;PD-T4-9	19	F		MRSA (mecA and MREJ detected)	MRSA (mecA and SCC detected)		Direct	Brooklyn	Brooklyn	+	5
	84_013	2023-11-21	Nasal colonizing	CC45	+	V	Cas_Class1-Subtype-III-A	AbiD;CAS_Class1-Subtype-III-A;FS_Sma;FS_Sma;gcu233;PD-T4-9	19	F		MRSA (mecA and MREJ detected)	MRSA (mecA and SCC detected)		Direct	Brooklyn	Brooklyn	+	38
	43_091	2023-03-28	Nasal colonizing	CC45	+	V	Cas_Class1-Subtype-III-A	AbiD;CAS_Class1-Subtype-III-A;FS_Sma;FS_Sma;gcu233;PD-T4-9	19	F		MRSA (mecA and MREJ detected)	MRSA (mecA and SCC detected)		Direct	Brooklyn	Brooklyn	-	1
	20_070	2022-09-11	Nasal colonizing	CC45	+	V	Cas_Class1-Subtype-III-A	AbiD;CAS_Class1-Subtype-III-A;FS_Sma;FS_Sma;gcu233;PD-T4-9	19	F		MRSA (mecA and MREJ detected)	MRSA (mecA and SCC detected)		Direct	Brooklyn	Brooklyn	+	3
	48_037	2023-04-24	Nasal colonizing	CC45	+	V	Cas_Class1-Subtype-III-A	AbiD;CAS_Class1-Subtype-III-A;FS_Sma;FS_Sma;gcu233;PD-T4-9	19	F		MRSA (mecA and MREJ detected)	MRSA (mecA and SCC detected)		Direct	Brooklyn	Brooklyn	-	1
	41_023	2023-03-13	Nasal colonizing	CC45	+	V	Cas_Class1-Subtype-III-A	AbiD;CAS_Class1-Subtype-III-A;FS_Sma;FS_Sma;gcu233;PD-T4-9	19	F		MRSA (mecA and MREJ detected)	MRSA (mecA and SCC detected)		Direct	Brooklyn	Brooklyn	+	2
	21_043	2022-09-22	Nasal colonizing	CC45	+	V	Cas_Class1-Subtype-III-A	AbiD;CAS_Class1-Subtype-III-A;FS_Sma;FS_Sma;gcu233;PD-T4-9	19	F		MRSA (mecA and MREJ detected)	MRSA (mecA and SCC detected)		Direct	Brooklyn	Brooklyn	+	1
	80_085	2023-11-06	Nasal colonizing	CC45	+	V	Cas_Class1-Subtype-III-A	AbiD;CAS_Class1-Subtype-III-A;FS_Sma;FS_Sma;gcu233;PD-T4-9	19	F		MRSA (mecA and MREJ detected)	MRSA (mecA and SCC detected)		Direct	Brooklyn	Brooklyn	-	4
	23_068	2022-10-14	Nasal colonizing	CC45	+	V	Cas_Class1-Subtype-III-A	AbiD;CAS_Class1-Subtype-III-A;FS_Sma;FS_Sma;gcu233;PD-T4-9	19	F		MRSA (mecA and MREJ detected)	MRSA (mecA and SCC detected)		Direct	Brooklyn	Manhattan	+	4
	32_057	2022-12-08	Blood	CC45	+	V	Cas_Class1-Subtype-III-A	AbiD;CAS_Class1-Subtype-III-A;FS_Sma;FS_Sma;gcu233;PD-T4-9	19	F		MRSA (mecA and MREJ detected)	MRSA (mecA and SCC detected)		Direct	Manhattan	Brooklyn	+	10
	72_073	2023-09-06	Tissue Biopsy	CC45	+	V	Cas_Class1-Subtype-III-A	AbiD;CAS_Class1-Subtype-III-A;FS_Sma;FS_Sma;gcu233;PD-T4-9	19	F		MRSA (mecA and MREJ detected)	MRSA (mecA and SCC detected)		Direct	Manhattan	Brooklyn	-	8
	14_010	2022-07-25	Nasal colonizing	CC45	+	V	Cas_Class1-Subtype-III-A	AbiD;CAS_Class1-Subtype-III-A;FS_Sma;FS_Sma;gcu233;PD-T4-9	19	F		MRSA (mecA and MREJ detected)	MRSA (mecA and SCC detected)		Direct	Manhattan	Brooklyn	+	10
	97_024	2024-02-01	Nasal colonizing	CC45	+	V	Cas_Class1-Subtype-III-A	AbiD;CAS_Class1-Subtype-III-A;FS_Sma;FS_Sma;gcu233;PD-T4-9	19	F		MRSA (mecA and MREJ detected)	MRSA (mecA and SCC detected)		Indirect	-	Brooklyn	+	1
	37_038	2023-02-12	Nasal colonizing	CC45	+	V	Cas_Class1-Subtype-III-A	AbiD;CAS_Class1-Subtype-III-A;FS_Sma;FS_Sma;gcu233;PD-T4-9	19	F		MRSA (mecA and MREJ detected)	MRSA (mecA and SCC detected)		Indirect	-	Brooklyn	-	16
	42_026	2023-03-20	Nasal colonizing	CC45	+	V	Cas_Class1-Subtype-III-A	AbiD;CAS_Class1-Subtype-III-A;FS_Sma;FS_Sma;gcu233;PD-T4-9	19	F		MRSA (mecA and MREJ detected)	MRSA (mecA and SCC detected)		Indirect	-	Brooklyn	+	1
	4_005	2022-03-24	Tissue Biopsy	CC45	+	V	Cas_Class1-Subtype-III-A	AbiD;CAS_Class1-Subtype-III-A;FS_Sma;FS_Sma;gcu233;PD-T4-9	19	F		MRSA (mecA and MREJ detected)	MRSA (mecA and SCC detected)		Indirect	-	Brooklyn	-	0
	86_019	2023-12-13	Nasal colonizing	CC45	+	V	Cas_Class1-Subtype-III-A	AbiD;CAS_Class1-Subtype-III-A;FS_Sma;gcu233;PD-T4-9;RM_Type_I;RM_Type_I	20	F		MRSA (mecA and MREJ detected)	MRSA (mecA and SCC detected)		-	-	Manhattan	-	4
	50_031	2023-04-01	Nasal colonizing	CC45	-	Not applicable	Cas_Class1-Subtype-III-A	CAS_Class1-Subtype-III-A;FS_Sma;gcu233;RM_Type_I;RM_Type_I	21	F		Not applicable	Not applicable		-	-	Brooklyn	-	4
	44_085	2023-04-04	Nasal colonizing	CC45	-	Not applicable	Cas_Class1-Subtype-III-A	CAS_Class1-Subtype-III-A;gcu233;PD-T4-9;RloC;RM_Type_I;RM_Type_I	22	F		Not applicable	Not applicable		-	-	Queens	-	0
	NOTE. +, positive; CC, clonal complex; CRISPR-Cas, clustered regularly interspaced short palindromic repeats; LTCF, long-term care facility; MREJ, mec right extremity junction; MRSA, methicillin-resistant S. aureus; MSSA, methicillin-sensitive S. aureus; SCCmec, staphylococcal cassette chromosome.
	aAll isolates, except for index case 139_092 (from the Long Island campus) were identified through biobank screening at NYULH Brooklyn and Manhattan campuses (see Methods). The patient from whom isolate 43_003 was obtained harbored two phenotypic variants of the same strain; 43_003 is shown as the representative sample in Table S1, while both variants are included in the phylogeny in Figure 1.
	bMonth-year of hospital admission during which the S. aureus isolate was obtained.
	cDefenseFinder Systems, DefenseCombinations, and DefenseGroups were assigned following the methodology described in the Supplementary Methods.
	dBCID and Cepheid results were determined by testing representative strains from each unique Clonal Complex–SCCmec–CRISPR-Cas–DefenseGroup combination (highlighted in bold; see Supplemental Methods). Additional isolates from the same clonal complex but different DefenseGroups (e.g., DefenseGroup D, DefenseCombinationID subtypes 6, 14, and 15) were included to assess generalizability across types.…
	were excluded from analysis (labelled not applicable). For simplicity, BCID2 results are reported as mecA, not "mecA/C", since all strains carry mecA.
	eStrains from two or more patients were clustered based on a genomic threshold of 20 single-nucleotide polymorphisms and either direct ward contact (shared units, rooms, procedures, providers, or overlapping admission dates) or indirect contact (same ward, overlapping admission date within a 6 month window [13]). Strain 139_092 (index case) was excluded, as transmission analyses were limited to b…
	fLocation of transmission was determined based on direct ward contact (see Methods). In high-transmission settings, inferences about transmission for indirect contacts are less reliable due to multiple potential contact points, which may include different hospitals. Consequently, the putative location of transmission was provided only for direct, not indirect, transmission.
	gPatient residence was determined based on their zip code in the electronic medical record.
	hNumber of prior admissions in the year preceeding the admission during which the S. aureus isolate was obtained.
