# Supplementary material for: CRISPR-Cas–associated SCCmec Variants in Methicillin-resistant Staphylococcus aureus Evade Rapid Diagnostic Detection
Source: J Infect Dis. 2025 Nov 19;233(2):e534–40. doi: 10.1093/infdis/jiaf575 (PMC13017219; doi:10.1093/infdis/jiaf575)
Supplement: jiaf575_Supplementary_Data [file jiaf575_supplementary_data.zip › supplementary_table2.xlsx]

## Sheet: Table S2
	Table S2. MRSA assemblies containing co-localized mecA and CRISPR-Cas systems identified in the NCBI database
	Assembly namea	Accession (NCBI)	Assembly level	MLST	Geographic location	mecA contig	mecA contig length (nt)	orfX present (Y/N)	In silico PCR detection (Y/N)	CRISPR-Cas
	Staphylococcus_aureus_GCF_949345555.1_55864_23	GCF_949345555.1	Contig	1	Italy	NZ_CASGTO010000008.1	136343	N	N	Cas_Class1-Subtype-III-A
	Staphylococcus_aureus_GCF_949345565.1_21554_1	GCF_949345565.1	Contig	1	Italy	NZ_CASGTD010000002.1	1181290	Y	Y	Cas_Class1-Subtype-III-A
	Staphylococcus_aureus_GCF_016621365.1_ASM1662136v1	GCF_016621365.1	Contig	5	Egypt: Alexandria	NZ_JAEOWI010000004.1	235861	Y	N	Cas_Class1-Subtype-III-A
	Staphylococcus_aureus_GCF_023744655.1_ASM2374465v1	GCF_023744655.1	Contig	5	Italy: Pavia	NZ_JALKGB010000002.1	317345	Y	N	Cas_Class1-Subtype-III-A
	Staphylococcus_aureus_GCA_039889435.1_ASM3988943v1	GCA_039889435.1	Contig	5	NA	JBDQTA010000002.1	644201	Y	N	Cas_Class1-Subtype-III-A
	Staphylococcus_aureus_GCA_039889575.1_ASM3988957v1	GCA_039889575.1	Contig	5	NA	JBDQSZ010000001.1	534909	Y	N	Cas_Class1-Subtype-III-A
	Staphylococcus_aureus_GCA_040788615.1_ASM4078861v1	GCA_040788615.1	Contig	5	Saudi Arabia	JBFMQX010000002.1	294820	Y	N	Cas_Class1-Subtype-III-A
	Staphylococcus_aureus_GCA_040788785.1_ASM4078878v1	GCA_040788785.1	Contig	5	Saudi Arabia	JBFMQJ010000002.1	469698	Y	N	Cas_Class1-Subtype-III-A
	Staphylococcus_aureus_GCA_014835865.1_ASM1483586v1	GCA_014835865.1	Scaffold	5	USA: New York City	VUIE01000018.1	284434	Y	N	Cas_Class1-Subtype-III-A
	Staphylococcus_aureus_GCA_025568865.1_ASM2556886v1	GCA_025568865.1	Contig	7	China:Shanghai	JAOAVG010000002.1	357142	Y	N	Cas_Class1-Subtype-III-A
	Staphylococcus_aureus_GCF_041022745.1_ASM4102274v1	GCF_041022745.1	Contig	8	Nigeria	NZ_JBFTCD010000001.1	2787870	Y	Y	Cas_Class1-Subtype-III-A
	Staphylococcus_aureus_GCF_041022875.1_ASM4102287v1	GCF_041022875.1	Contig	8	Nigeria	NZ_JBFTCE010000001.1	2789348	Y	Y	Cas_Class1-Subtype-III-A
	Staphylococcus_aureus_GCF_003193745.1_ASM319374v1	GCF_003193745.1	Complete Genome	30	NA	NZ_CP029653.1	2963657	Y	Y	Cas_Class1-Subtype-III-A
	Staphylococcus_aureus_GCF_033808255.1_ASM3380825v1	GCF_033808255.1	Complete Genome	45	Australia	NZ_CP138566.1	2895690	Y	Y	Cas_Class1-Subtype-III-A
	Staphylococcus_aureus_GCF_029625375.1_ASM2962537v1	GCF_029625375.1	Complete Genome	45	China: Zhuhai	NZ_CP121204.1	2981436	Y	Y	Cas_Class1-Subtype-III-A
	Staphylococcus_aureus_GCF_045790325.1_ASM4579032v1	GCF_045790325.1	Complete Genome	45	Ireland	NZ_CP089497.1	2891143	Y	Y	Cas_Class1-Subtype-III-A
	Staphylococcus_aureus_GCA_029950515.1_ASM2995051v1	GCA_029950515.1	Contig	45	Saudi Arabia	JARZVU010000003.1	306095	Y	Y	Cas_Class1-Subtype-III-A
	Staphylococcus_aureus_GCF_020034535.1_ASM2003453v1	GCF_020034535.1	Complete Genome	45	South Korea	NZ_CP083259.1	2908126	Y	Y	Cas_Class1-Subtype-III-A
	Staphylococcus_aureus_GCF_038427395.1_ASM3842739v1	GCF_038427395.1	Complete Genome	45	Taiwan	NZ_CP131652.1	2888060	Y	Y	Cas_Class1-Subtype-III-A
	Staphylococcus_aureus_GCF_014636985.1_ASM1463698v1	GCF_014636985.1	Scaffold	45	Taiwan: Taoyuan	NZ_JACJCG010000001.1	382980	Y	Y	Cas_Class1-Subtype-III-A
	Staphylococcus_aureus_GCF_014637095.1_ASM1463709v1	GCF_014637095.1	Scaffold	45	Taiwan: Taoyuan	NZ_JACJCD010000002.1	376968	Y	Y	Cas_Class1-Subtype-III-A
	Staphylococcus_aureus_GCF_014637915.1_ASM1463791v1	GCF_014637915.1	Scaffold	45	Taiwan: Taoyuan	NZ_JACJAY010000001.1	634100	Y	Y	Cas_Class1-Subtype-III-A
	Staphylococcus_aureus_GCF_014638145.1_ASM1463814v1	GCF_014638145.1	Scaffold	45	Taiwan: Taoyuan	NZ_JACJAR010000004.1	286739	N	N	Cas_Class1-Subtype-III-A
	Staphylococcus_aureus_GCF_014638215.1_ASM1463821v1	GCF_014638215.1	Scaffold	45	Taiwan: Taoyuan	NZ_JACJAO010000004.1	286673	N	N	Cas_Class1-Subtype-III-A
	Staphylococcus_aureus_GCF_014638245.1_ASM1463824v1	GCF_014638245.1	Scaffold	45	Taiwan: Taoyuan	NZ_JACJAM010000002.1	610349	Y	Y	Cas_Class1-Subtype-III-A
	Staphylococcus_aureus_GCA_008934795.1_ASM893479v1	GCA_008934795.1	Complete Genome	45	USA:New York City	CP030403.1	2893519	Y	Y	Cas_Class1-Subtype-III-A
	Staphylococcus_aureus_GCF_003193665.1_ASM319366v1	GCF_003193665.1	Complete Genome	72	NA	NZ_CP029649.1	2834439	Y	Y	Cas_Class1-Subtype-III-A
	Staphylococcus_aureus_GCF_003324235.1_ASM332423v1	GCF_003324235.1	Contig	72	NA	NZ_QMGR01000002.1	2849004	Y	Y	Cas_Class1-Subtype-III-A
	Staphylococcus_aureus_GCA_045689565.1_BSN206	GCA_045689565.1	Complete Genome	72	USA: Detroit, MI	CP150134.1	2789146	Y	Y	Cas_Class1-Subtype-III-A
	Staphylococcus_aureus_GCA_020666695.1_ASM2066669v1	GCA_020666695.1	Contig	72	USA: St. Louis	JAHPGM010000002.1	375615	Y	Y	Cas_Class1-Subtype-III-A
	Staphylococcus_aureus_GCF_047948175.1_ASM4794817v1	GCF_047948175.1	Complete Genome	88	Bulgaria	NZ_CP129558.1	2855719	Y	Y	Cas_Class2-Subtype-II-A
	Staphylococcus_aureus_GCA_041321495.1_ASM4132149v1	GCA_041321495.1	Contig	97	Saudi Arabia	JBGIYF010000001.1	2790084	Y	N	Cas_Class1-Subtype-III-A
	Staphylococcus_aureus_GCA_047402155.1_ASM4740215v1	GCA_047402155.1	Contig	97	Saudi Arabia	JBLFGD010000001.1	2748655	Y	N	Cas_Class1-Subtype-III-A
	Staphylococcus_aureus_GCA_029951515.1_ASM2995151v1	GCA_029951515.1	Contig	361	Saudi Arabia	JARZXU010000002.1	376717	Y	N	Cas_Class1-Subtype-III-A
	Staphylococcus_aureus_GCA_047402775.1_ASM4740277v1	GCA_047402775.1	Contig	361	Saudi Arabia	JBLFHO010000001.1	2845865	Y	N	Cas_Class1-Subtype-III-A
	Staphylococcus_aureus_08BA02176_GCF_000296595.1_ASM29659v1	GCF_000296595.1	Complete Genome	398	Canada	NC_018608.1	2782313	Y	N	Cas_Class1-Subtype-III-A
	Staphylococcus_aureus_GCF_030551415.1_ASM3055141v1	GCF_030551415.1	Scaffold	398	South Korea	NZ_JAUPAV010000002.1	309801	Y	Y	Cas_Class1-Subtype-III-A
	Staphylococcus_aureus_GCA_024898365.1_ASM2489836v1	GCA_024898365.1	Contig	587	Italy: Pavia	JAKNWF010000001.1	648569	Y	N	Cas_Class1-Subtype-III-A
	Staphylococcus_aureus_GCF_049995985.1_TZ0912	GCF_049995985.1	Complete Genome	630	China	NZ_CP142839.1	2910322	Y	N	Cas_Class1-Subtype-III-A
	Staphylococcus_aureus_GCF_013836525.1_ASM1383652v1	GCF_013836525.1	Complete Genome	630	Denmark	NZ_CP058615.1	2918239	Y	N	Cas_Class1-Subtype-III-A
	Staphylococcus_aureus_GCF_001307235.1_ASM130723v1	GCF_001307235.1	Complete Genome	1093	Switzerland	NZ_CP012756.1	2846866	Y	N	Cas_Class1-Subtype-III-A
	Staphylococcus_aureus_M1216_GCF_000363005.1_Stap_aure_M1216_V1	GCF_000363005.1	Scaffold	1613	USA: Boston, MA	NZ_KB822075.1	2793375	Y	Y	Cas_Class1-Subtype-III-A
	Staphylococcus_aureus_GCA_041322575.1_ASM4132257v1	GCA_041322575.1	Contig	1930	Saudi Arabia	JBGIWI010000001.1	1798917	Y	Y	Cas_Class1-Subtype-III-A
	Staphylococcus_aureus_GCA_037021795.1_ASM3702179v1	GCA_037021795.1	Contig	-	China	JAYLLF010000002.1	380104	Y	N	Cas_Class1-Subtype-III-A
	Staphylococcus_aureus_GCF_016496025.1_ASM1649602v1	GCF_016496025.1	Complete Genome	-	China	NZ_CP060491.1	2882893	Y	N	Cas_Class1-Subtype-III-A
	Staphylococcus_aureus_GCA_049382425.1_ASM4938242v1	GCA_049382425.1	Scaffold	-	China:Shenyang	JBMQLJ010000002.1	834072	Y	N	Cas_Class1-Subtype-III-A
	Staphylococcus_aureus_GCA_041322265.1_ASM4132226v1	GCA_041322265.1	Contig	-	Saudi Arabia	JBGIWV010000001.1	2786078	Y	N	Cas_Class1-Subtype-III-A
	NOTE. CRISPR-Cas, clustered regularly interspaced short palindromic repeats; MLST, multi-locus sequence type; MRSA.
	aAssemblies listed contain mecA and a CRISPR-Cas system on the same contig (see Supplementary Methods).
